# Supplementary material for: The bromodomain protein TRIM28 controls the balance between growth and invasiveness in melanoma
Source: EMBO Rep. 2022 Nov 7;24(1):e54944. doi: 10.15252/embr.202254944 (PMC9827549; doi:10.15252/embr.202254944)
Supplement: Supplementary file 2 — Source Data for Expanded View [file EMBR-24-e54944-s003.zip]

Archive with 5 entries (4 files):
- EV_Figure_Source_Data/
- EV_Figure_Source_Data/WB_Fig._EV1.pdf
- EV_Figure_Source_Data/WB_Fig._EV2.pdf
- EV_Figure_Source_Data/WB_Fig._EV4.pdf
- EV_Figure_Source_Data/WB_Fig._EV5.pdf
